# Supplementary material for: The Ratio of Hemoglobin to Red Cell Distribution Width: A Strong Predictor of Clinical Outcome in Patients with Heart Failure
Source: J Clin Med. 2022 Feb 8;11(3):886. doi: 10.3390/jcm11030886 (PMC8836451; doi:10.3390/jcm11030886)
Supplement: Supplementary file 1 [file jcm-11-00886-s001.zip]

Archive with 1 entries (1 files):
- jcm-1575769-supplementary.pdf
